# Supplementary material for: Controlled Synthesis of Au25 Superatom Using a Dendrimer Template
Source: Molecules. 2022 May 25;27(11):3398. doi: 10.3390/molecules27113398 (PMC9182415; doi:10.3390/molecules27113398)
Supplement: Supplementary file 1 [file molecules-27-03398-s001.zip]

Archive with 1 entries (1 files):
- molecules-1714718-supplementary.pdf
